# Supplementary material for: Comparison of Effectiveness regarding a Culinary Medicine Elective for Medical Students in Germany Delivered Virtually versus In-Person
Source: Nutrients. 2023 Oct 8;15(19):4281. doi: 10.3390/nu15194281 (PMC10574049; doi:10.3390/nu15194281)
Supplement: Supplementary file 1 [file nutrients-15-04281-s001.zip]

Archive with 1 entries (1 files):
- nutrients-2603744-supplementary.pdf
